# Supplementary material for: Metabolic Profiling Reveals That the Olfactory Cues in the Duck Uropygial Gland Potentially Act as Sex Pheromones
Source: Animals (Basel). 2022 Feb 9;12(4):413. doi: 10.3390/ani12040413 (PMC8868514; doi:10.3390/ani12040413)
Supplement: Supplementary file 1 [file animals-12-00413-s001.zip]

Archive with 4 entries (4 files):
- animals-1516369-Supplementary/Supplementary Figure S1.tif
- animals-1516369-Supplementary/Supplementary Table S1.xlsx
- animals-1516369-Supplementary/Supplementary Table S2.xlsx
- animals-1516369-Supplementary/Supplementary Table S3.csv
