# Supplementary material for: Metabolic Profiling Reveals That the Olfactory Cues in the Duck Uropygial Gland Potentially Act as Sex Pheromones
Source: Animals (Basel). 2022 Feb 9;12(4):413. doi: 10.3390/ani12040413 (PMC8868514; doi:10.3390/ani12040413)
Supplement: Supplementary file 1 [file animals-12-00413-s001.zip › animals-1516369-Supplementary/Supplementary Table S1.xlsx]

## Sheet: Sheet1
Supplementary Table S1. Nutrient composition for the feed of ducks.
Dietary Nutrients
chemical composition	0-3weeks of age	4-7weeks of age	8-20weeks of age
Metabolizable energy (Kcal/Kg)	2850	2800	2700
Crude protein (%)	19.5	17	15
Crude fat (%)	3.64	4	4.78
Crude fiber (%)	3.59	3.88	4.37
Crude ash (%)	6.53	6.05	6.12
Calcium (%)	0.9	0.8	0.8
Total phosphorus (%)	0.7309	0.6973	0.7146
Available phosphorus (%)	0.42	0.38	0.35
Total lysine (%)	1	0.8	0.6
Total methionine (%)	0.42	0.38	0.35
Total cystine (%)	0.3152	0.2887	0.2701
Total threonine (%)	0.7408	0.6302	0.541
A total of tryptophan (%)	0.2706	0.226	0.1887
Total sulfur amino acids (%)	0.7352	0.6687	0.6201
