# Supplementary material for: Metabolic Profiling Reveals That the Olfactory Cues in the Duck Uropygial Gland Potentially Act as Sex Pheromones
Source: Animals (Basel). 2022 Feb 9;12(4):413. doi: 10.3390/ani12040413 (PMC8868514; doi:10.3390/ani12040413)
Supplement: Supplementary file 1 [file animals-12-00413-s001.zip › animals-1516369-Supplementary/Supplementary Table S2.xlsx]

## Sheet: Sheet1
Supplementary Table S2. 139 differential metabolites identified in the uropygial glands of male and female ducks using non-targeted metabolomics technology.
	VIP	mean_DM	sd_DM	mean_DG	sd_DG	Fold Change_DM/DG	log2(FC_DM/DG)	p.value	FDR
Fomepizole	1.32246	88.1304	0	2.95771e+08	2.43284e+08	2.9797e-07	-21.678	0.00277843	0.0249422
L-Lactic acid	1.64043	88.1304	0	5.82712e+07	2.79251e+07	1.5124e-06	-19.335	0.00277843	0.0249422
Choline	1.69649	88.1304	0	1.74083e+08	7.29761e+07	5.0626e-07	-20.914	0.00277843	0.0249422
epsilon-Caprolactone	1.90125	88.1304	0	1.88196e+07	2.49959e+06	4.6829e-06	-17.704	0.00277843	0.0249422
Taurine	1.38885	88.1304	0	3.35688e+07	2.50632e+07	2.6254e-06	-18.539	0.00277843	0.0249422
Pyrrolidonecarboxylic acid	1.61869	1.78751e+07	8.97472e+06	88.1304	0	202830	17.63	0.00277843	0.0249422
Pyroglutamic acid	1.01192	4.23347e+07	5.32189e+07	88.1304	0	480360	18.874	0.00277843	0.0249422
Ureidopropionic acid	1.64622	88.1304	0	9.21362e+07	4.35899e+07	9.5652e-07	-19.996	0.00277843	0.0249422
N-Methyl-L-glutamic acid	1.57087	88.1304	0	7.31413e+07	4.03776e+07	1.2049e-06	-19.663	0.00277843	0.0249422
Myosmine	1.3726	88.1304	0	8.6416e+07	6.60966e+07	1.0198e-06	-19.903	0.00277843	0.0249422
L-Glutamic acid	1.38357	88.1304	0	3.54202e+08	2.66547e+08	2.4881e-07	-21.938	0.00277843	0.0249422
Guanine	1.4451	88.1304	0	8.23352e+07	5.63922e+07	1.0704e-06	-19.833	0.00277843	0.0249422
Vanillin	1.61543	88.1304	0	3.27089e+08	1.65343e+08	2.6944e-07	-21.824	0.00277843	0.0249422
Methyl jasmonate	1.38237	7.8112e+06	5.88861e+06	88.1304	0	88632	16.436	0.00277843	0.0249422
2-Arachidonoylglycerol	1.1345	1.35005e+07	1.43805e+07	88.1304	0	153190	17.225	0.00277843	0.0249422
Lathosterol	1.24529	88.1304	0	9.43944e+07	8.64981e+07	9.3364e-07	-20.031	0.00277843	0.0249422
Uracil	1.49753	1.13626e+09	2.59315e+08	1.9938e+09	4.72901e+08	0.5699	-0.81123	0.00507487	0.0249422
Picolinic acid	1.4101	1.87521e+09	2.81726e+08	3.8138e+09	1.37312e+09	0.49169	-1.0242	0.00507487	0.0249422
Thymine	1.72226	2.80077e+08	5.53772e+07	1.31939e+08	1.68562e+07	2.1228	1.0859	0.00507487	0.0249422
Ketoleucine	1.38514	1.2626e+08	4.07648e+07	2.8764e+08	1.14097e+08	0.43895	-1.1879	0.00507487	0.0249422
Heptanoic acid	1.89661	1.24609e+08	4.17716e+06	7.09265e+07	6.48793e+06	1.7569	0.81301	0.00507487	0.0249422
p-Octopamine	1.41436	5.7485e+09	1.21396e+09	1.14384e+10	3.9031e+09	0.50256	-0.99263	0.00507487	0.0249422
4-Chlorobenzoate	1.19828	9.95117e+07	8.10218e+07	1.63393e+07	6.40515e+06	6.0903	2.6065	0.00507487	0.0249422
3-Hydroxypicolinic acid	1.39658	8.30269e+06	1.13869e+06	2.67337e+07	1.35548e+07	0.31057	-1.687	0.00507487	0.0249422
Dimethylbenzimidazole	1.22882	1.95961e+09	1.74531e+09	9.38729e+07	1.10203e+08	20.875	4.3837	0.00507487	0.0249422
2-Oxo-4-methylthiobutanoic acid	1.16255	7.68933e+07	2.81134e+07	1.02134e+09	9.68246e+08	0.075287	-3.7315	0.00507487	0.0249422
4-Hydroxyphenylglyoxylate	1.72372	4.9951e+07	1.40017e+07	1.27593e+07	3.65886e+06	3.9149	1.969	0.00507487	0.0249422
Pyridoxine	1.48882	2.52478e+06	956859	2.21423e+07	1.24822e+07	0.11403	-3.1326	0.00507487	0.0249422
1-Hydroxy-2-naphthoate	1.35024	1.0899e+07	8.55314e+06	2.38398e+08	1.79591e+08	0.045717	-4.4511	0.00507487	0.0249422
D-Psicose	1.64244	2.79325e+06	322890	1.41133e+06	574837	1.9792	0.98489	0.00507487	0.0249422
3,4-Methylenedioxyamphetamine	1.83562	7.34328e+07	3.41358e+07	2.43801e+08	2.5524e+07	0.3012	-1.7312	0.00507487	0.0249422
Dodecanoic acid	1.38491	5.86409e+07	3.29177e+07	3.6707e+08	2.29287e+08	0.15975	-2.6461	0.00507487	0.0249422
Cerulenin	1.25354	5.60043e+06	3.2874e+06	5.44565e+07	4.41405e+07	0.10284	-3.2815	0.00507487	0.0249422
L-Glutamic acid 5-phosphate	1.34458	1.59891e+06	598908	1.5695e+07	1.1216e+07	0.10187	-3.2951	0.00507487	0.0249422
Fenfluramine	1.81395	2.13217e+07	9.86581e+06	1.09406e+08	2.26245e+07	0.19489	-2.3593	0.00507487	0.0249422
N-Acetyl-D-tryptophan	1.57918	1.32178e+07	2.97754e+06	6.03811e+06	2.52074e+06	2.1891	1.1303	0.00507487	0.0249422
Penciclovir	1.58775	6.70167e+06	1.53439e+06	3.59046e+06	640605	1.8665	0.90035	0.00507487	0.0249422
Decanoyl-L-carnitine	1.20451	1.40213e+08	3.19893e+07	4.30839e+08	2.79775e+08	0.32544	-1.6195	0.00507487	0.0249422
Nicotinamide ribotide	1.06544	3.2299e+07	1.45794e+07	4.30995e+08	4.65881e+08	0.074941	-3.7381	0.00507487	0.0249422
4-Chloro-17alpha-methyl-17beta-hydroxy-4-androsten-3-one	1.66981	1.3898e+06	185098	1.94032e+06	162998	0.71627	-0.48142	0.00507487	0.0249422
Erucic acid	1.52944	2.78836e+06	2.64514e+06	4.26317e+07	2.35725e+07	0.065406	-3.9344	0.00507487	0.0249422
Sphingosine 1-phosphate	1.86079	1.11765e+06	1.1501e+06	1.29418e+07	2.22235e+06	0.08636	-3.5335	0.00507487	0.0249422
Gentamicin C2b	1.61404	2.99564e+06	2.4085e+06	1.97538e+07	8.14721e+06	0.15165	-2.7212	0.00507487	0.0249422
5-Hydroxypentanoic acid	1.55774	5.75683e+08	1.7478e+07	5.2865e+08	2.00637e+07	1.089	0.12296	0.00823902	0.0353123
Indoleacetaldehyde	1.59745	1.79749e+06	1.79182e+06	2.25065e+07	1.0709e+07	0.079865	-3.6463	0.00823902	0.0353123
Quinolinic acid	1.56306	9.89062e+07	3.83977e+07	2.32254e+07	1.79736e+07	4.2585	2.0904	0.00823902	0.0353123
S-Carboxymethyl-L-cysteine	1.50856	2.89532e+06	1.87255e+06	7.88059e+06	2.44204e+06	0.3674	-1.4446	0.00823902	0.0353123
Deoxyguanosine	1.4493	1.20718e+07	4.63448e+06	4.78508e+06	1.76083e+06	2.5228	1.335	0.00823902	0.0353123
UMP	1.59335	1.80433e+08	5.13302e+07	7.86689e+07	1.60849e+07	2.2936	1.1976	0.00823902	0.0353123
Glycocholic acid	1.19609	3.96954e+07	9.5182e+06	1.39161e+08	9.70188e+07	0.28525	-1.8097	0.00823902	0.0353123
myo-Inositol	1.51714	3.73361e+08	2.27101e+08	88.1304	0	4236500	22.014	0.00962172	0.0409423
Acetylphosphate	1.18784	5.44473e+06	1.33366e+07	9.8127e+07	9.08866e+07	0.055487	-4.1717	0.0100646	0.0426012
L-threo-3-Phenylserine	1.16884	6.71149e+06	4.98104e+06	3.15012e+07	2.47131e+07	0.21305	-2.2307	0.0130652	0.0488373
Ketoprofen	1.38863	316844	413179	2.61749e+06	1.66787e+06	0.12105	-3.0463	0.0130652	0.0488373
Thiamine	1.37081	4.20622e+07	1.43007e+07	2.16547e+07	6.35756e+06	1.9424	0.95784	0.0130652	0.0488373
Metoclopramide	1.51273	2.2214e+07	1.48198e+06	2.51187e+07	986400	0.88436	-0.17729	0.0130652	0.0488373
Phytosphingosine	1.41771	2.30108e+10	1.23344e+10	4.71832e+09	4.33457e+09	4.8769	2.286	0.0130652	0.0488373
Sucrose	1.33043	3.05087e+07	4.54787e+06	3.7951e+07	3.99327e+06	0.8039	-0.31492	0.0130652	0.0488373
CDP-Ethanolamine	1.44652	1.09402e+08	1.97951e+07	7.66894e+07	1.03876e+07	1.4266	0.51254	0.0130652	0.0488373
Cyclic ADP-ribose	1.36018	1.11079e+08	5.24378e+07	4.11791e+07	1.46606e+07	2.6975	1.4316	0.0130652	0.0488373
Azelaic acid	1.27401	3.7001e+06	698524	5.09137e+06	1.00658e+06	0.72674	-0.46049	0.0202406	0.0677596
2-Hydroxy-3-(4-hydroxyphenyl)propanoic acid	1.28798	1.04361e+08	3.83387e+07	5.60973e+07	1.6354e+07	1.8604	0.89558	0.0202406	0.0677596
Sepiapterin	1.39818	2.36109e+06	566266	1.39091e+06	435373	1.6975	0.76342	0.0202406	0.0677596
Cannabidiol	1.45821	2.95222e+07	6.48705e+06	1.61903e+07	6.15592e+06	1.8235	0.86668	0.0202406	0.0677596
ADP	1.5032	5.11802e+07	1.52965e+07	8.23711e+07	1.19808e+07	0.62134	-0.68655	0.0202406	0.0677596
3-Epiecdysone	1.2363	7.42187e+06	5.0811e+06	2.16098e+07	1.21425e+07	0.34345	-1.5418	0.0202406	0.0677596
Antibiotic JI-20B	1.2491	1.45066e+06	1.26805e+06	3.51161e+06	1.38617e+06	0.4131	-1.2754	0.0202406	0.0677596
Biotinyl-5-AMP	1.25375	468895	245406	1.07543e+06	491498	0.436	-1.1976	0.0202406	0.0677596
L-4-Hydroxyglutamate semialdehyde	1.07727	5.01427e+07	3.73095e+07	2.093e+08	1.7928e+08	0.23957	-2.0615	0.030639	0.0913488
Beta-Guanidinopropionic acid	1.11394	6.7813e+08	5.47001e+08	1.71144e+08	9.50775e+07	3.9623	1.9864	0.030639	0.0913488
2-Pyrocatechuic acid	1.09098	1.24632e+08	5.27567e+07	7.20106e+07	2.73742e+07	1.7307	0.79139	0.030639	0.0913488
Normetanephrine	1.24806	2.14701e+08	3.06274e+07	2.7509e+08	4.58364e+07	0.78047	-0.35758	0.030639	0.0913488
Retinal	1.2936	2.30533e+06	731226	1.52909e+07	1.11024e+07	0.15077	-2.7296	0.030639	0.0913488
Retinol	1.32329	9.13232e+06	6.4911e+06	1.20962e+06	483590	7.5498	2.9164	0.030639	0.0913488
GMP	1.32425	1.49733e+08	7.10305e+07	6.19133e+07	1.20807e+07	2.4184	1.2741	0.030639	0.0913488
Vitamin D3	1.23934	1.23807e+07	4.3201e+06	2.70397e+07	1.28357e+07	0.45787	-1.127	0.030639	0.0913488
Galactosylsphingosine	1.2022	2.34563e+07	1.72283e+07	5.28734e+06	3.88031e+06	4.4363	2.1494	0.030639	0.0913488
L-Proline	1.19833	3.02801e+08	1.44166e+08	1.48788e+08	4.31626e+07	2.0351	1.0251	0.0453276	0.121525
Homovanillic acid	1.18686	8.78024e+07	5.18974e+07	3.45357e+07	1.00648e+07	2.5424	1.3462	0.0453276	0.121525
N-Acetylglutamic acid	1.20514	4.30294e+06	245654	4.78025e+06	391381	0.90015	-0.15176	0.0453276	0.121525
N5-(L-1-Carboxyethyl)-L-ornithine	1.37829	1.41706e+08	5.38892e+07	6.63896e+07	1.89517e+07	2.1345	1.0939	0.0453276	0.121525
Methyl red	1.00768	5.12402e+06	2.8928e+06	2.74448e+06	827018	1.867	0.90074	0.0453276	0.121525
1-Methyladenosine	1.1581	3.90863e+06	1.94851e+06	9.49617e+06	5.42607e+06	0.4116	-1.2807	0.0453276	0.121525
(R)-10-Hydroxystearate	1.2966	2.44676e+08	1.63182e+08	5.16269e+07	2.24172e+07	4.7393	2.2447	0.0453276	0.121525
Xanthine	1.53764	32.5204	0	8.81598e+08	5.64611e+08	3.6888e-08	-24.692	0.00277843	0.0291136
3-Hydroxymethylglutaric acid	1.78003	32.5204	0	1.26667e+07	4.9672e+06	2.5674e-06	-18.571	0.00277843	0.0291136
N-Acetyl-L-aspartic acid	1.6426	32.5204	0	1.13439e+08	6.058e+07	2.8668e-07	-21.734	0.00277843	0.0291136
alpha-D-Mannose	1.513	32.5204	0	2.9393e+06	1.95704e+06	1.1064e-05	-16.464	0.00277843	0.0291136
L-Tyrosine	1.52343	2.56537e+07	1.68045e+07	32.5204	0	788850	19.589	0.00277843	0.0291136
Citric acid	1.45342	32.5204	0	2.35093e+07	1.7125e+07	1.3833e-06	-19.463	0.00277843	0.0291136
Myristic acid	1.65473	32.5204	0	1.13297e+07	5.91166e+06	2.8704e-06	-18.41	0.00277843	0.0291136
Dodecanedioic acid	1.6055	32.5204	0	9.05867e+07	5.17669e+07	3.59e-07	-21.41	0.00277843	0.0291136
Uridine	1.82624	32.5204	0	3.32506e+07	1.13303e+07	9.7804e-07	-19.964	0.00277843	0.0291136
Palmitic acid	1.7638	32.5204	0	2.28457e+06	935601	1.4235e-05	-16.1	0.00277843	0.0291136
Nicotinic acid	1.67137	3.93335e+07	1.0109e+07	7.28183e+07	1.35534e+07	0.54016	-0.88854	0.00507487	0.0291136
3-Aminopentanedioate	1.91352	3.98323e+07	5.99366e+06	1.09593e+07	2.76776e+06	3.6346	1.8618	0.00507487	0.0291136
3-Methyl-2-oxovaleric acid	1.58333	4.62604e+06	2.26678e+06	1.65137e+07	6.68616e+06	0.28013	-1.8358	0.00507487	0.0291136
4-Acetylbutyrate	1.62566	6.23137e+06	1.49023e+06	1.79266e+07	6.27085e+06	0.3476	-1.5245	0.00507487	0.0291136
Aminocaproic acid	1.659	3.74549e+06	2.4684e+06	1.67327e+07	6.2507e+06	0.22384	-2.1594	0.00507487	0.0291136
Threonic acid	1.79562	2.57354e+08	2.35945e+07	4.81708e+08	8.07941e+07	0.53425	-0.9044	0.00507487	0.0291136
L-Methionine	1.92199	2.28806e+08	5.13864e+07	5.1821e+08	3.54644e+07	0.44153	-1.1794	0.00507487	0.0291136
Dehydroascorbate	1.75505	6.52045e+07	3.53608e+07	2.19657e+08	5.41641e+07	0.29685	-1.7522	0.00507487	0.0291136
Quinate	1.68649	2.83105e+07	7.444e+06	8.27195e+06	6.39074e+06	3.4225	1.775	0.00507487	0.0291136
Indolelactic acid	1.08444	265039	443635	2.7041e+07	3.20262e+07	0.0098014	-6.6728	0.00507487	0.0291136
Pantothenic acid	1.69804	2.44786e+09	4.15687e+08	1.33732e+09	3.29857e+08	1.8304	0.87218	0.00507487	0.0291136
Pentadecanoic acid	1.30376	639340	583771	1.2951e+07	1.10314e+07	0.049366	-4.3403	0.00507487	0.0291136
Oleic acid	1.55366	2.75512e+07	1.32522e+07	1.20253e+08	5.63126e+07	0.22911	-2.1259	0.00507487	0.0291136
Glycitein	1.15096	3.39751e+08	6.55468e+07	1.50199e+09	1.27304e+09	0.2262	-2.1443	0.00507487	0.0291136
Acetyl adenylate	1.49509	592968	286700	1.72142e+06	717197	0.34446	-1.5376	0.00507487	0.0291136
LysoPA(16:0/0:0)	1.05329	5.02549e+06	3.15757e+06	4.56137e+07	5.04789e+07	0.11017	-3.1821	0.00507487	0.0291136
4-Quinolinecarboxylic acid	1.26635	6.57917e+07	2.82665e+07	2.47724e+08	1.69226e+08	0.26558	-1.9128	0.00823902	0.0404461
Dibutyl phthalate	1.47753	6.19439e+06	1.45296e+06	4.06769e+06	351156	1.5228	0.60675	0.00823902	0.0404461
Creatinine	1.50895	8.39688e+07	4.77514e+07	1.12908e+07	9.54569e+06	7.4369	2.8947	0.0130652	0.055368
L-Aspartate-semialdehyde	1.06233	1.00568e+07	7.1142e+06	7.42907e+07	7.87765e+07	0.13537	-2.885	0.0130652	0.055368
Caprylic acid	1.26308	3.02595e+07	1.57702e+07	7.55599e+07	3.99021e+07	0.40047	-1.3202	0.0130652	0.055368
dTMP	1.1215	1.90752e+07	1.58401e+07	5.04758e+06	2.16339e+06	3.7791	1.918	0.0130652	0.055368
N6-(delta2-Isopentenyl)-adenosine 5-monophosphate	1.34765	3.41044e+06	2.08124e+06	9.01291e+06	4.25588e+06	0.3784	-1.402	0.0130652	0.055368
L-Threonylcarbamoyladenylate	1.48213	2.7818e+06	1.25766e+06	927250	306786	3.0001	1.585	0.0130652	0.055368
Adenine	1.30719	8.05425e+07	3.05084e+07	4.30221e+07	1.38654e+07	1.8721	0.90467	0.0202406	0.0755959
Spermidine	1.36295	538669	530085	5.54462e+06	4.11123e+06	0.097152	-3.3636	0.0202406	0.0755959
N-Acetyl-D-glucosamine	1.18386	2.61344e+07	5.74261e+06	2.02834e+07	2.19574e+06	1.2885	0.36565	0.0202406	0.0755959
Thymidine	1.35531	8.19857e+06	1.34543e+06	1.01675e+07	951046	0.80635	-0.31052	0.0202406	0.0755959
D-Glucose 1-phosphate	1.27877	1.78799e+07	4.2202e+06	1.2797e+07	2.10307e+06	1.3972	0.48253	0.0202406	0.0755959
Bovinic acid	1.1873	7.15628e+07	5.67285e+07	1.63375e+07	1.09171e+07	4.3803	2.131	0.0202406	0.0755959
Deoxycorticosterone acetate	1.42529	1.91413e+06	397450	2.72322e+06	467858	0.70289	-0.50862	0.0202406	0.0755959
Adenylsuccinic acid	1.21492	420861	199794	180482	137512	2.3319	1.2215	0.0202406	0.0755959
L-Leucine	1.14538	1.04186e+07	6.31061e+06	3.16599e+08	3.38204e+08	0.032908	-4.9254	0.030639	0.100898
Hypoxanthine	1.3114	5.74125e+09	1.84669e+09	9.53337e+09	2.81645e+09	0.60223	-0.73162	0.030639	0.100898
Gentisic acid	1.45676	1.33774e+07	1.868e+06	1.83699e+07	3.09948e+06	0.72823	-0.45754	0.030639	0.100898
(S)-beta-Tyrosine	1.18178	1.88207e+07	563514	1.94976e+07	437135	0.96528	-0.050975	0.030639	0.100898
Gallic acid	1.42798	3.0261e+07	8.34968e+06	1.73878e+07	4.9952e+06	1.7404	0.79938	0.030639	0.100898
5-Methylthioadenosine	1.20317	1.62511e+06	418469	2.12517e+06	295651	0.7647	-0.38704	0.030639	0.100898
Arachidonic acid	1.2744	6.54562e+07	2.33295e+07	1.14932e+08	3.98349e+07	0.56952	-0.81218	0.030639	0.100898
14,15-DiHETrE	1.22625	1.08631e+07	1.05538e+06	1.90417e+07	8.06193e+06	0.57049	-0.80972	0.030639	0.100898
3-Hydroxyvalproic acid	1.04148	2.07587e+08	1.58224e+08	4.17292e+08	2.13096e+08	0.49746	-1.0073	0.0453276	0.132879
Deoxyinosine	1.12789	5.12615e+06	929330	6.79385e+06	1.63987e+06	0.75453	-0.40635	0.0453276	0.132879
Hexadecanedioate	1.36297	471417	374382	1.82377e+06	1.05537e+06	0.25849	-1.9518	0.0453276	0.132879
Arachidic acid	1.30123	6.19297e+06	3.43552e+06	1.69987e+07	9.10172e+06	0.36432	-1.4567	0.0453276	0.132879
NADH	1.13014	5.07894e+07	2.6428e+07	2.63434e+07	7.77856e+06	1.928	0.94708	0.0453276	0.132879
