# Supplementary material for: Metabolic Profiling Reveals That the Olfactory Cues in the Duck Uropygial Gland Potentially Act as Sex Pheromones
Source: Animals (Basel). 2022 Feb 9;12(4):413. doi: 10.3390/ani12040413 (PMC8868514; doi:10.3390/ani12040413)
Supplement: Supplementary file 1 [file animals-12-00413-s001.zip › animals-1516369-Supplementary/Supplementary Table S3.csv]

	Total	Hits	Raw p	-log(p)	Holm adjust	FDR	Impact	compounds	pathway	links
ABC transporters	138	13	0.0075021	4.8926	0.98277	0.40702	0.094203	C00025;C00089;C00114;C00123;C00137;C00140;C00148;C00245;C00299;C00315;C00330;C00378;C05512	gga02010	http://www.kegg.jp/pathway/gga02010+C00025%09blue+C00089%09blue+C00114%09blue+C00123%09blue+C00137%09red+C00140%09red+C00148%09red+C00245%09blue+C00299%09blue+C00315%09blue+C00330%09red+C00378%09red+C05512%09blue
Purine metabolism	95	10	0.0087479	4.7389	1	0.40702	0.2535	C00008;C00144;C00147;C00242;C00262;C00330;C00385;C03794;C05512;C05993	gga00230	http://www.kegg.jp/pathway/gga00230+C00008%09blue+C00144%09red+C00147%09red+C00242%09blue+C00262%09blue+C00330%09red+C00385%09blue+C03794%09red+C05512%09blue+C05993%09blue
Calcium signaling pathway	11	3	0.010963	4.5133	1	0.40702	0.26667	C00004;C06124;C13050	gga04020	http://www.kegg.jp/pathway/gga04020+C00004%09red+C06124%09blue+C13050%09red
beta-Alanine metabolism	32	5	0.012428	4.3878	1	0.40702	0.11207	C00106;C00315;C00864;C02642;C03722	gga00410	http://www.kegg.jp/pathway/gga00410+C00106%09blue+C00315%09blue+C00864%09red+C02642%09blue+C03722%09red
FoxO signaling pathway	5	2	0.018024	4.016	1	0.47224	0.4	C00008;C00025	gga04068	http://www.kegg.jp/pathway/gga04068+C00008%09blue+C00025%09blue
Pyrimidine metabolism	65	7	0.023979	3.7306	1	0.49379	0.3423	C00105;C00106;C00178;C00214;C00299;C00364;C02642	gga00240	http://www.kegg.jp/pathway/gga00240+C00105%09red+C00106%09blue+C00178%09red+C00214%09blue+C00299%09blue+C00364%09red+C02642%09blue
Neuroactive ligand-receptor interaction	52	6	0.026386	3.6349	1	0.49379	0.11538	C00008;C00025;C00245;C04227;C06124;C13856	gga04080	http://www.kegg.jp/pathway/gga04080+C00008%09blue+C00025%09blue+C00245%09blue+C04227%09blue+C06124%09blue+C13856%09red
Alanine, aspartate and glutamate metabolism	28	4	0.03359	3.3935	1	0.55004	0.26404	C00025;C00158;C01042;C03794	gga00250	http://www.kegg.jp/pathway/gga00250+C00025%09blue+C00158%09blue+C01042%09blue+C03794%09red
Phototransduction	8	2	0.046223	3.0743	1	0.67281	0.3	C00144;C00376	gga04744	http://www.kegg.jp/pathway/gga04744+C00144%09red+C00376%09blue
Arginine and proline metabolism	78	7	0.056585	2.872	1	0.74126	0.12745	C00025;C00148;C00315;C00441;C00791;C03287;C05938	gga00330	http://www.kegg.jp/pathway/gga00330+C00025%09blue+C00148%09red+C00315%09blue+C00441%09blue+C00791%09red+C03287%09blue+C05938%09blue
Taurine and hypotaurine metabolism	22	3	0.0717	2.6353	1	0.85389	0.17647	C00025;C00227;C00245	gga00430	http://www.kegg.jp/pathway/gga00430+C00025%09blue+C00227%09blue+C00245%09blue
Aminoacyl-tRNA biosynthesis	52	5	0.07937	2.5336	1	0.86646	0.098214	C00025;C00073;C00082;C00123;C00148	gga00970	http://www.kegg.jp/pathway/gga00970+C00025%09blue+C00073%09blue+C00082%09red+C00123%09blue+C00148%09red
Glutathione metabolism	38	4	0.086359	2.4492	1	0.87023	0.11806	C00025;C00315;C01879;C05422	gga00480	http://www.kegg.jp/pathway/gga00480+C00025%09blue+C00315%09blue+C01879%09red+C05422%09blue
Sphingolipid metabolism	25	3	0.097346	2.3295	1	0.91088	0.09589	C01747;C06124;C12144	gga00600	http://www.kegg.jp/pathway/gga00600+C01747%09red+C06124%09blue+C12144%09red
D-Glutamine and D-glutamate metabolism	13	2	0.11147	2.194	1	0.93101	0.2381	C00025;C02237	gga00471	http://www.kegg.jp/pathway/gga00471+C00025%09blue+C02237%09red
Fatty acid biosynthesis	58	5	0.11371	2.1741	1	0.93101	0.039122	C00249;C00712;C02679;C06423;C06424	gga00061	http://www.kegg.jp/pathway/gga00061+C00249%09blue+C00712%09blue+C02679%09blue+C06423%09blue+C06424%09blue
Pantothenate and CoA biosynthesis	30	3	0.14683	1.9185	1	1	0.14	C00106;C00864;C02642	gga00770	http://www.kegg.jp/pathway/gga00770+C00106%09blue+C00864%09red+C02642%09blue
Oxidative phosphorylation	16	2	0.15749	1.8484	1	1	0.1	C00004;C00008	gga00190	http://www.kegg.jp/pathway/gga00190+C00004%09red+C00008%09blue
Pyruvate metabolism	31	3	0.15757	1.8479	1	1	0.068027	C00186;C00227;C05993	gga00620	http://www.kegg.jp/pathway/gga00620+C00186%09blue+C00227%09blue+C05993%09blue
Lysosome	4	1	0.16667	1.7917	1	1	0.25	C00008	gga04142	http://www.kegg.jp/pathway/gga04142+C00008%09blue
mTOR signaling pathway	4	1	0.16667	1.7917	1	1	0.25	C00123	gga04150	http://www.kegg.jp/pathway/gga04150+C00123%09blue
Phenylalanine, tyrosine and tryptophan biosynthesis	34	3	0.19112	1.6549	1	1	0.10526	C00082;C00296;C00441	gga00400	http://www.kegg.jp/pathway/gga00400+C00082%09red+C00296%09red+C00441%09blue
Biosynthesis of unsaturated fatty acids	74	5	0.23197	1.4612	1	1	0.09375	C00219;C00249;C00712;C06425;C08316	gga01040	http://www.kegg.jp/pathway/gga01040+C00219%09blue+C00249%09blue+C00712%09blue+C06425%09blue+C08316%09blue
GnRH signaling pathway	6	1	0.23935	1.4298	1	1	0.16667	C00219	gga04912	http://www.kegg.jp/pathway/gga04912+C00219%09blue
Melanogenesis	6	1	0.23935	1.4298	1	1	0.16667	C00082	gga04916	http://www.kegg.jp/pathway/gga04916+C00082%09red
Arginine biosynthesis	23	2	0.27331	1.2971	1	1	0.061224	C00025;C00624	gga00220	http://www.kegg.jp/pathway/gga00220+C00025%09blue+C00624%09blue
Valine, leucine and isoleucine biosynthesis	23	2	0.27331	1.2971	1	1	0.12903	C00123;C00233	gga00290	http://www.kegg.jp/pathway/gga00290+C00123%09blue+C00233%09blue
Retinol metabolism	25	2	0.30688	1.1813	1	1	0.27536	C00376;C00473	gga00830	http://www.kegg.jp/pathway/gga00830+C00376%09blue+C00473%09red
Cysteine and methionine metabolism	63	4	0.30776	1.1784	1	1	0.087193	C00073;C00170;C00441;C01180	gga00270	http://www.kegg.jp/pathway/gga00270+C00073%09blue+C00170%09blue+C00441%09blue+C01180%09blue
Apelin signaling pathway	9	1	0.33673	1.0885	1	1	0.11111	C06124	gga04371	http://www.kegg.jp/pathway/gga04371+C06124%09blue
Galactose metabolism	46	3	0.33677	1.0884	1	1	0.11905	C00089;C00103;C00137	gga00052	http://www.kegg.jp/pathway/gga00052+C00089%09blue+C00103%09red+C00137%09red
Linoleic acid metabolism	28	2	0.35662	1.0311	1	1	0.09375	C00219;C04056	gga00591	http://www.kegg.jp/pathway/gga00591+C00219%09blue+C04056%09red
Necroptosis	10	1	0.36635	1.0042	1	1	0.083333	C00219	gga04217	http://www.kegg.jp/pathway/gga04217+C00219%09blue
Ferroptosis	29	2	0.37294	0.98633	1	1	0.093023	C00025;C00219	gga04216	http://www.kegg.jp/pathway/gga04216+C00025%09blue+C00219%09blue
Ascorbate and aldarate metabolism	50	3	0.38623	0.95132	1	1	0.045455	C00137;C01620;C05422	gga00053	http://www.kegg.jp/pathway/gga00053+C00137%09red+C01620%09blue+C05422%09blue
Sulfur relay system	11	1	0.39467	0.92972	1	1	0.066667	C00378	gga04122	http://www.kegg.jp/pathway/gga04122+C00378%09red
Gap junction	11	1	0.39467	0.92972	1	1	0.090909	C00025	gga04540	http://www.kegg.jp/pathway/gga04540+C00025%09blue
Glycolysis / Gluconeogenesis	31	2	0.40506	0.90372	1	1	0.029046	C00103;C00186	gga00010	http://www.kegg.jp/pathway/gga00010+C00103%09red+C00186%09blue
Thiamine metabolism	31	2	0.40506	0.90372	1	1	0.088889	C00082;C00378	gga00730	http://www.kegg.jp/pathway/gga00730+C00082%09red+C00378%09red
Nicotinate and nicotinamide metabolism	55	3	0.44677	0.8057	1	1	0.22543	C00253;C00455;C03722	gga00760	http://www.kegg.jp/pathway/gga00760+C00253%09blue+C00455%09blue+C03722%09red
Lipoic acid metabolism	13	1	0.44758	0.80391	1	1	0.076923	C06423	gga00785	http://www.kegg.jp/pathway/gga00785+C06423%09blue
Tyrosine metabolism	78	4	0.46125	0.7738	1	1	0.076	C00082;C00628;C05582;C05589	gga00350	http://www.kegg.jp/pathway/gga00350+C00082%09red+C00628%09blue+C05582%09red+C05589%09blue
Starch and sucrose metabolism	37	2	0.49624	0.70069	1	1	0.2562	C00089;C00103	gga00500	http://www.kegg.jp/pathway/gga00500+C00089%09blue+C00103%09red
Vascular smooth muscle contraction	16	1	0.51845	0.65691	1	1	0.0625	C00219	gga04270	http://www.kegg.jp/pathway/gga04270+C00219%09blue
Valine, leucine and isoleucine degradation	42	2	0.56519	0.57059	1	1	0.081028	C00123;C00233	gga00280	http://www.kegg.jp/pathway/gga00280+C00123%09blue+C00233%09blue
Nitrogen metabolism	19	1	0.58029	0.54423	1	1	0.090909	C00025	gga00910	http://www.kegg.jp/pathway/gga00910+C00025%09blue
Citrate cycle (TCA cycle)	20	1	0.5991	0.51233	1	1	0.022222	C00158	gga00020	http://www.kegg.jp/pathway/gga00020+C00158%09blue
Riboflavin metabolism	20	1	0.5991	0.51233	1	1	0.035714	C03114	gga00740	http://www.kegg.jp/pathway/gga00740+C03114%09red
Primary bile acid biosynthesis	47	2	0.62717	0.46654	1	1	0.07772	C00245;C01921	gga00120	http://www.kegg.jp/pathway/gga00120+C00245%09blue+C01921%09blue
Caffeine metabolism	22	1	0.63424	0.45533	1	1	0.029412	C00385	gga00232	http://www.kegg.jp/pathway/gga00232+C00385%09blue
Glycine, serine and threonine metabolism	50	2	0.66097	0.41405	1	1	0.007764	C00114;C00441	gga00260	http://www.kegg.jp/pathway/gga00260+C00114%09blue+C00441%09blue
Glycerophospholipid metabolism	52	2	0.68212	0.38254	1	1	0.096774	C00114;C00570	gga00564	http://www.kegg.jp/pathway/gga00564+C00114%09blue+C00570%09red
Neomycin, kanamycin and gentamicin biosynthesis	81	3	0.70872	0.3443	1	1	0.036145	C00025;C17705;C17706	gga00524	http://www.kegg.jp/pathway/gga00524+C00025%09blue+C17705%09blue+C17706%09blue
Biotin metabolism	28	1	0.72233	0.32527	1	1	0.125	C05921	gga00780	http://www.kegg.jp/pathway/gga00780+C05921%09blue
Tryptophan metabolism	83	3	0.72435	0.32247	1	1	0.031746	C00637;C03722;C10164	gga00380	http://www.kegg.jp/pathway/gga00380+C00637%09blue+C03722%09red+C10164%09blue
Phosphatidylinositol signaling system	29	1	0.73481	0.30814	1	1	0.02269	C00137	gga04070	http://www.kegg.jp/pathway/gga04070+C00137%09red
Vitamin B6 metabolism	29	1	0.73481	0.30814	1	1	0.089552	C00314	gga00750	http://www.kegg.jp/pathway/gga00750+C00314%09blue
Steroid biosynthesis	58	2	0.73921	0.30218	1	1	0.038462	C01189;C05443	gga00100	http://www.kegg.jp/pathway/gga00100+C01189%09blue+C05443%09blue
Glyoxylate and dicarboxylate metabolism	62	2	0.77225	0.25845	1	1	0.041026	C00025;C00158	gga00630	http://www.kegg.jp/pathway/gga00630+C00025%09blue+C00158%09blue
Sulfur metabolism	33	1	0.7794	0.24923	1	1	0.021277	C00245	gga00920	http://www.kegg.jp/pathway/gga00920+C00245%09blue
Glycerolipid metabolism	38	1	0.8248	0.19261	1	1	0.0064935	C00103	gga00561	http://www.kegg.jp/pathway/gga00561+C00103%09red
Fatty acid elongation	40	1	0.84025	0.17406	1	1	0.0054348	C00249	gga00062	http://www.kegg.jp/pathway/gga00062+C00249%09blue
Butanoate metabolism	42	1	0.85434	0.15743	1	1	0.036765	C00025	gga00650	http://www.kegg.jp/pathway/gga00650+C00025%09blue
Arachidonic acid metabolism	75	2	0.85576	0.15576	1	1	0.13174	C00219;C14775	gga00590	http://www.kegg.jp/pathway/gga00590+C00219%09blue+C14775%09blue
alpha-Linolenic acid metabolism	44	1	0.86719	0.14249	1	1	0.015152	C11512	gga00592	http://www.kegg.jp/pathway/gga00592+C11512%09red
Histidine metabolism	47	1	0.8844	0.12285	1	1	0.032	C00025	gga00340	http://www.kegg.jp/pathway/gga00340+C00025%09blue
Inositol phosphate metabolism	47	1	0.8844	0.12285	1	1	0.034325	C00137	gga00562	http://www.kegg.jp/pathway/gga00562+C00137%09red
Propanoate metabolism	48	1	0.88962	0.11696	1	1	0.0076923	C00186	gga00640	http://www.kegg.jp/pathway/gga00640+C00186%09blue
Fatty acid degradation	50	1	0.89939	0.10604	1	1	0.0090909	C00249	gga00071	http://www.kegg.jp/pathway/gga00071+C00249%09blue
Fructose and mannose metabolism	54	1	0.91641	0.087292	1	1	0.0079365	C00186	gga00051	http://www.kegg.jp/pathway/gga00051+C00186%09blue
Pentose and glucuronate interconversions	56	1	0.92382	0.079243	1	1	0.017241	C00103	gga00040	http://www.kegg.jp/pathway/gga00040+C00103%09red
Folate biosynthesis	58	1	0.93057	0.071958	1	1	0.0096154	C00835	gga00790	http://www.kegg.jp/pathway/gga00790+C00835%09red
Phenylalanine metabolism	60	1	0.93673	0.065361	1	1	0.0125	C00082	gga00360	http://www.kegg.jp/pathway/gga00360+C00082%09red
Amino sugar and nucleotide sugar metabolism	108	2	0.95845	0.042442	1	1	0.072414	C00103;C00140	gga00520	http://www.kegg.jp/pathway/gga00520+C00103%09red+C00140%09red
Drug metabolism - cytochrome P450	87	1	0.98206	0.018105	1	1	0.008547	C16651	gga00982	http://www.kegg.jp/pathway/gga00982+C16651%09blue
Ubiquinone and other terpenoid-quinone biosynthesis	92	1	0.98581	0.014291	1	1	0.012821	C00082	gga00130	http://www.kegg.jp/pathway/gga00130+C00082%09red
Porphyrin and chlorophyll metabolism	142	2	0.98944	0.010614	1	1	0.0058824	C00025;C03114	gga00860	http://www.kegg.jp/pathway/gga00860+C00025%09blue+C03114%09red
